# Supplementary material for: Influence of fecal collection conditions and 16S rRNA gene sequencing at two centers on human gut microbiota analysis
Source: Sci Rep. 2018 Mar 12;8:4386. doi: 10.1038/s41598-018-22491-7 (PMC5847573; doi:10.1038/s41598-018-22491-7)
Supplement: Supplementary file 2 — Additional data [file 41598_2018_22491_MOESM2_ESM.xlsx]

## Sheet: Supp_Table_WW_WB_OTUdiffs_p_fil
OTU ID	baseMean	log2FoldChange	lfcSE	stat	pvalue	padj	Phylum	Class	Order	Family	Genus
New.ReferenceOTU478	12.6106	3.81402	0.121525	23.1559	1.27e-118	3.01e-115	Bacteroidetes	Bacteroidia	Bacteroidales	Bacteroidaceae	Bacteroides
4373152	3.17628	5.06986	0.178883	22.7515	1.39e-114	1.65e-111	Firmicutes	Clostridia	Clostridiales	Lachnospiraceae	NA
585914	132.771	-2.73893	0.0954426	-18.2197	3.6e-74	2.85e-71	Bacteroidetes	Bacteroidia	Bacteroidales	Porphyromonadaceae	Parabacteroides
197367	8.67183	3.29892	0.129278	17.7828	9.61e-71	5.7e-68	Bacteroidetes	Bacteroidia	Bacteroidales	Bacteroidaceae	Bacteroides
585419	45.421	-3.68688	0.152533	-17.6151	1.89e-69	8.96e-67	Firmicutes	Clostridia	Clostridiales	Veillonellaceae	Veillonella
New.ReferenceOTU447	5.3166	2.89298	0.115834	16.3421	4.95e-60	1.96e-57	Bacteroidetes	Bacteroidia	Bacteroidales	Bacteroidaceae	Bacteroides
New.ReferenceOTU879	5.82986	2.98013	0.129251	15.3201	5.62e-53	1.91e-50	Bacteroidetes	Bacteroidia	Bacteroidales	Bacteroidaceae	Bacteroides
194909	2.75804	3.52375	0.170408	14.8101	1.26e-49	3.74e-47	Bacteroidetes	Bacteroidia	Bacteroidales	Bacteroidaceae	Bacteroides
309720	5.57941	-3.30777	0.161797	-14.2634	3.7e-46	9.77e-44	Firmicutes	Clostridia	Clostridiales	Ruminococcaceae	NA
581003	42.0858	-2.38319	0.0975555	-14.1785	1.24e-45	2.96e-43	Firmicutes	Clostridia	Clostridiales	NA	NA
1111294	57.8052	-3.37301	0.175929	-13.4885	1.83e-41	3.95e-39	Proteobacteria	Gammaproteobacteria	Enterobacteriales	Enterobacteriaceae	NA
New.ReferenceOTU493	2.19107	3.07544	0.157162	13.2057	8.13e-40	1.61e-37	Bacteroidetes	Bacteroidia	Bacteroidales	Bacteroidaceae	Bacteroides
372348	137.693	-2.52075	0.118268	-12.8586	7.7e-38	1.41e-35	Firmicutes	Clostridia	Clostridiales	Ruminococcaceae	Ruminococcus
583572	13.4163	-2.64089	0.127866	-12.8329	1.07e-37	1.82e-35	Firmicutes	Clostridia	Clostridiales	Ruminococcaceae	NA
4379957	1.09667	3.38932	0.188209	12.6951	6.3e-37	9.97e-35	Firmicutes	Clostridia	Clostridiales	Lachnospiraceae	NA
180082	238.183	-2.15955	0.0917273	-12.6413	1.25e-36	1.85e-34	Bacteroidetes	Bacteroidia	Bacteroidales	Porphyromonadaceae	Parabacteroides
189384	5.09418	2.40277	0.112389	12.4814	9.43e-36	1.32e-33	Bacteroidetes	Bacteroidia	Bacteroidales	Bacteroidaceae	Bacteroides
551902	31.2552	-2.3037	0.10463	-12.4601	1.23e-35	1.63e-33	Firmicutes	Clostridia	Clostridiales	Ruminococcaceae	NA
New.CleanUp.ReferenceOTU92854	2.28551	2.83204	0.148169	12.3645	4.07e-35	5.08e-33	Bacteroidetes	Bacteroidia	Bacteroidales	Bacteroidaceae	Bacteroides
181139	1.53427	3.72499	0.221764	12.2878	1.05e-34	1.25e-32	Firmicutes	Clostridia	Clostridiales	Ruminococcaceae	Faecalibacterium
584951	41.3556	-2.38958	0.115302	-12.0516	1.9e-33	2.15e-31	Firmicutes	Clostridia	Clostridiales	Ruminococcaceae	NA
344906	37.1968	-2.37	0.115171	-11.8953	1.25e-32	1.35e-30	Firmicutes	Clostridia	Clostridiales	Ruminococcaceae	NA
339087	1.94845	2.91493	0.163532	11.7098	1.13e-31	1.17e-29	Firmicutes	Clostridia	Clostridiales	Ruminococcaceae	Faecalibacterium
628226	112.844	-2.1251	0.0975046	-11.5389	8.4e-31	8.31e-29	Firmicutes	Clostridia	Clostridiales	Clostridiaceae	NA
359872	43.5928	-2.46263	0.127582	-11.4643	1.99e-30	1.89e-28	Proteobacteria	Deltaproteobacteria	Desulfovibrionales	Desulfovibrionaceae	Bilophila
New.CleanUp.ReferenceOTU225861	4.35855	2.5702	0.137881	11.3881	4.79e-30	4.38e-28	Firmicutes	Clostridia	Clostridiales	Lachnospiraceae	NA
216599	5.01636	-2.52732	0.136233	-11.2111	3.6e-29	3.16e-27	Bacteroidetes	Bacteroidia	Bacteroidales	Rikenellaceae	NA
580521	14.2369	-2.38119	0.123257	-11.2058	3.82e-29	3.24e-27	Firmicutes	Clostridia	Clostridiales	Ruminococcaceae	NA
New.ReferenceOTU1130	2.33802	2.58836	0.143746	11.0498	2.2e-28	1.8e-26	Bacteroidetes	Bacteroidia	Bacteroidales	Bacteroidaceae	Bacteroides
188735	1.23256	2.9008	0.175257	10.8458	2.09e-27	1.65e-25	Bacteroidetes	Bacteroidia	Bacteroidales	Bacteroidaceae	Bacteroides
922761	95.5065	-3.09138	0.19321	-10.8244	2.64e-27	2.02e-25	Proteobacteria	Gammaproteobacteria	Enterobacteriales	Enterobacteriaceae	NA
369429	43.218	-2.033	0.0955183	-10.8146	2.93e-27	2.18e-25	Firmicutes	Clostridia	Clostridiales	Lachnospiraceae	[Ruminococcus]
520774	0.947755	3.23716	0.207166	10.7989	3.48e-27	2.51e-25	Firmicutes	Clostridia	Clostridiales	Ruminococcaceae	Faecalibacterium
367213	56.9485	-2.10845	0.103532	-10.7063	9.51e-27	6.64e-25	Firmicutes	Clostridia	Clostridiales	Ruminococcaceae	NA
3638321	6.61281	2.51773	0.14225	10.6694	1.41e-26	9.6e-25	Bacteroidetes	Bacteroidia	Bacteroidales	Bacteroidaceae	Bacteroides
New.ReferenceOTU1044	0.997051	2.88822	0.177018	10.6669	1.45e-26	9.6e-25	Bacteroidetes	Bacteroidia	Bacteroidales	Bacteroidaceae	Bacteroides
New.ReferenceOTU1182	1.95123	2.70452	0.160478	10.6215	2.37e-26	1.52e-24	Bacteroidetes	Bacteroidia	Bacteroidales	Bacteroidaceae	Bacteroides
559527	56.3289	-2.4261	0.137462	-10.3745	3.24e-25	2.02e-23	Actinobacteria	Actinobacteria	Bifidobacteriales	Bifidobacteriaceae	Bifidobacterium
357529	24.4384	-2.43177	0.139013	-10.2996	7.08e-25	4.31e-23	Firmicutes	Clostridia	Clostridiales	Ruminococcaceae	NA
183870	2.68146	3.11503	0.205506	10.2918	7.67e-25	4.55e-23	Bacteroidetes	Bacteroidia	Bacteroidales	Bacteroidaceae	Bacteroides
New.ReferenceOTU398	2.00636	2.46291	0.145764	10.0362	1.06e-23	6.12e-22	Bacteroidetes	Bacteroidia	Bacteroidales	Bacteroidaceae	Bacteroides
New.ReferenceOTU149	1.77777	2.57792	0.158446	9.95876	2.31e-23	1.31e-21	Bacteroidetes	Bacteroidia	Bacteroidales	Bacteroidaceae	Bacteroides
583398	12.5302	-2.59836	0.163749	-9.76103	1.65e-22	9.14e-21	Firmicutes	Clostridia	Clostridiales	Lachnospiraceae	[Ruminococcus]
560535	14.7283	-2.16464	0.120907	-9.63254	5.83e-22	3.08e-20	Firmicutes	Clostridia	Clostridiales	Ruminococcaceae	NA
519864	5.34171	-2.18971	0.123491	-9.63392	5.75e-22	3.08e-20	Firmicutes	Clostridia	Clostridiales	Ruminococcaceae	NA
2415144	2.37661	2.33006	0.139094	9.56234	1.15e-21	5.94e-20	Bacteroidetes	Bacteroidia	Bacteroidales	Bacteroidaceae	Bacteroides
361811	127.309	-2.15618	0.121525	-9.51395	1.84e-21	9.28e-20	Firmicutes	Clostridia	Clostridiales	Ruminococcaceae	NA
186956	1.11489	2.70963	0.1822	9.38325	6.4e-21	3.17e-19	Firmicutes	Clostridia	Clostridiales	Ruminococcaceae	NA
New.ReferenceOTU368	9.48304	2.12695	0.120274	9.36979	7.27e-21	3.52e-19	Firmicutes	Clostridia	Clostridiales	Lachnospiraceae	Blautia
780650	51.5031	-2.82995	0.195574	-9.35685	8.22e-21	3.9e-19	Firmicutes	Clostridia	Clostridiales	Clostridiaceae	NA
New.ReferenceOTU48	1.86707	2.58074	0.169375	9.3328	1.03e-20	4.8e-19	Firmicutes	Clostridia	Clostridiales	Lachnospiraceae	NA
712677	67.6989	-2.12773	0.121178	-9.30641	1.32e-20	6.04e-19	Firmicutes	Clostridia	Clostridiales	NA	NA
591635	6.90484	-2.67436	0.181162	-9.24235	2.41e-20	1.08e-18	Firmicutes	Clostridia	Clostridiales	Ruminococcaceae	Ruminococcus
194626	1.39238	2.55638	0.172848	9.00434	2.17e-19	9.54e-18	Firmicutes	Clostridia	Clostridiales	Ruminococcaceae	Faecalibacterium
798164	6.83791	-2.32094	0.147867	-8.93328	4.14e-19	1.79e-17	Firmicutes	Clostridia	Clostridiales	NA	NA
New.ReferenceOTU1056	1.75675	2.34681	0.150892	8.92561	4.43e-19	1.88e-17	Bacteroidetes	Bacteroidia	Bacteroidales	Bacteroidaceae	Bacteroides
564941	16.1723	-2.02687	0.115089	-8.9224	4.56e-19	1.9e-17	Firmicutes	Clostridia	Clostridiales	Ruminococcaceae	Oscillospira
New.ReferenceOTU1170	3.32833	2.49084	0.167269	8.91284	4.97e-19	2.04e-17	Firmicutes	Clostridia	Clostridiales	Lachnospiraceae	NA
213870	2.83129	-2.35886	0.152908	-8.88679	6.29e-19	2.53e-17	Firmicutes	Clostridia	Clostridiales	Ruminococcaceae	NA
New.ReferenceOTU287	0.783576	2.81809	0.204893	8.87336	7.1e-19	2.81e-17	Bacteroidetes	Bacteroidia	Bacteroidales	Bacteroidaceae	Bacteroides
1111191	43.3026	-1.81206	0.0915823	-8.86701	7.51e-19	2.93e-17	Firmicutes	Clostridia	Clostridiales	Lachnospiraceae	[Ruminococcus]
185763	2.06814	2.40462	0.159789	8.79049	1.49e-18	5.7e-17	Firmicutes	Clostridia	Clostridiales	Ruminococcaceae	Faecalibacterium
370183	62.8739	-1.80297	0.0916114	-8.76493	1.87e-18	7.05e-17	Firmicutes	Clostridia	Clostridiales	Lachnospiraceae	Blautia
288362	0.794917	2.67334	0.190997	8.76109	1.93e-18	7.18e-17	Firmicutes	Clostridia	Clostridiales	Ruminococcaceae	NA
337403	172.456	-2.22367	0.13992	-8.74547	2.22e-18	8.11e-17	Firmicutes	Clostridia	Clostridiales	NA	NA
322114	9.66356	2.12625	0.129277	8.7119	2.99e-18	1.08e-16	Firmicutes	Clostridia	Clostridiales	Lachnospiraceae	Roseburia
195123	3.17943	-2.12541	0.129588	-8.68453	3.8e-18	1.35e-16	Bacteroidetes	Bacteroidia	Bacteroidales	Porphyromonadaceae	Parabacteroides
470382	59.4152	-1.85783	0.0990953	-8.65658	4.86e-18	1.7e-16	Firmicutes	Clostridia	Clostridiales	Lachnospiraceae	Coprococcus
528753	53.5855	-2.41393	0.164286	-8.60654	7.53e-18	2.59e-16	Firmicutes	Clostridia	Clostridiales	Veillonellaceae	Phascolarctobacterium
355837	18.2582	-1.99707	0.117513	-8.48475	2.16e-17	7.34e-16	Firmicutes	Clostridia	Clostridiales	Ruminococcaceae	NA
620319	19.4219	-2.03681	0.124998	-8.29464	1.09e-16	3.64e-15	Firmicutes	Clostridia	Clostridiales	NA	NA
New.ReferenceOTU3	1.91325	2.23917	0.152348	8.13383	4.16e-16	1.37e-14	Firmicutes	Clostridia	Clostridiales	Lachnospiraceae	NA
199054	7.2971	1.90611	0.111702	8.11185	4.99e-16	1.62e-14	Firmicutes	Clostridia	Clostridiales	NA	NA
New.CleanUp.ReferenceOTU33919	1.3459	2.3653	0.16939	8.06011	7.62e-16	2.45e-14	Bacteroidetes	Bacteroidia	Bacteroidales	Bacteroidaceae	Bacteroides
362342	3.5995	-2.23138	0.153189	-8.03829	9.11e-16	2.85e-14	Firmicutes	Clostridia	Clostridiales	Ruminococcaceae	Ruminococcus
New.ReferenceOTU377	1.92521	2.6816	0.209192	8.03854	9.09e-16	2.85e-14	Firmicutes	Clostridia	Clostridiales	Lachnospiraceae	Lachnospira
1062061	161.477	-1.9605	0.120003	-8.00401	1.2e-15	3.71e-14	Firmicutes	Clostridia	Clostridiales	Ruminococcaceae	NA
175535	3.03605	2.06369	0.133376	7.97512	1.52e-15	4.64e-14	Bacteroidetes	Bacteroidia	Bacteroidales	Bacteroidaceae	Bacteroides
New.ReferenceOTU985	3.05355	2.18652	0.149312	7.94654	1.92e-15	5.77e-14	Bacteroidetes	Bacteroidia	Bacteroidales	Bacteroidaceae	Bacteroides
367215	1.7456	-2.32532	0.170571	-7.76993	7.85e-15	2.33e-13	Firmicutes	Erysipelotrichi	Erysipelotrichales	Erysipelotrichaceae	Holdemania
219959	10.5745	-1.92238	0.119063	-7.74705	9.41e-15	2.76e-13	Firmicutes	Clostridia	Clostridiales	NA	NA
New.ReferenceOTU656	0.917251	2.58874	0.205336	7.73726	1.02e-14	2.94e-13	Firmicutes	Clostridia	Clostridiales	Lachnospiraceae	NA
192258	0.610948	2.64695	0.21609	7.6216	2.51e-14	7.17e-13	Firmicutes	Clostridia	Clostridiales	Ruminococcaceae	NA
New.ReferenceOTU955	3.26589	2.36472	0.18197	7.49967	6.4e-14	1.81e-12	Firmicutes	Clostridia	Clostridiales	Lachnospiraceae	Lachnospira
362501	52.9932	-1.94772	0.126675	-7.48157	7.34e-14	2.05e-12	Firmicutes	Clostridia	Clostridiales	Lachnospiraceae	Coprococcus
New.ReferenceOTU416	10.5643	2.27511	0.171196	7.44828	9.46e-14	2.61e-12	Bacteroidetes	Bacteroidia	Bacteroidales	Bacteroidaceae	Bacteroides
968954	4.10385	-2.07308	0.14424	-7.43952	1.01e-13	2.76e-12	Firmicutes	Bacilli	Lactobacillales	Streptococcaceae	Streptococcus
New.CleanUp.ReferenceOTU232090	0.920362	2.33734	0.183836	7.27464	3.47e-13	9.37e-12	Firmicutes	Clostridia	Clostridiales	Lachnospiraceae	NA
New.ReferenceOTU1122	2.25918	2.16628	0.161398	7.22611	4.97e-13	1.33e-11	Firmicutes	Clostridia	Clostridiales	Lachnospiraceae	Roseburia
523934	21.3426	-1.68718	0.0961534	-7.14675	8.89e-13	2.34e-11	Firmicutes	Clostridia	Clostridiales	Lachnospiraceae	NA
1083194	2.93386	-2.17955	0.166647	-7.07809	1.46e-12	3.81e-11	Firmicutes	Bacilli	Lactobacillales	Streptococcaceae	Streptococcus
197393	6.44371	1.84304	0.119599	7.04894	1.8e-12	4.65e-11	Firmicutes	Clostridia	Clostridiales	Lachnospiraceae	NA
585227	5.70179	-2.05175	0.149617	-7.02957	2.07e-12	5.29e-11	Firmicutes	Clostridia	Clostridiales	Ruminococcaceae	Oscillospira
514272	71.3784	-1.67184	0.0965126	-6.96121	3.37e-12	8.52e-11	Firmicutes	Clostridia	Clostridiales	Lachnospiraceae	NA
New.CleanUp.ReferenceOTU50686	1.49431	2.08512	0.157313	6.89783	5.28e-12	1.32e-10	Bacteroidetes	Bacteroidia	Bacteroidales	Bacteroidaceae	Bacteroides
498743	1.39237	-2.18304	0.17323	-6.82929	8.53e-12	2.11e-10	Firmicutes	Clostridia	Clostridiales	Ruminococcaceae	NA
New.ReferenceOTU308	1.48273	-2.3118	0.194504	-6.74435	1.54e-11	3.76e-10	Firmicutes	Clostridia	Clostridiales	Veillonellaceae	Veillonella
1110312	40.7923	-1.82948	0.124383	-6.66874	2.58e-11	6.25e-10	Firmicutes	Clostridia	Clostridiales	NA	NA
New.ReferenceOTU651	3.70588	1.84839	0.129839	6.53414	6.4e-11	1.53e-09	Bacteroidetes	Bacteroidia	Bacteroidales	Bacteroidaceae	Bacteroides
544859	4.89373	-1.84736	0.130063	-6.51503	7.27e-11	1.73e-09	Firmicutes	Clostridia	Clostridiales	Ruminococcaceae	NA
351659	13.0783	-1.63451	0.0990499	-6.40599	1.49e-10	3.51e-09	Firmicutes	Clostridia	Clostridiales	Lachnospiraceae	NA
827702	1.66959	-2.09318	0.171171	-6.3865	1.7e-10	3.95e-09	Firmicutes	Clostridia	Clostridiales	NA	NA
1076587	9.14812	-1.66618	0.104581	-6.36993	1.89e-10	4.36e-09	Firmicutes	Clostridia	Clostridiales	Lachnospiraceae	Dorea
New.ReferenceOTU912	1.46198	1.95415	0.150142	6.35499	2.08e-10	4.76e-09	Bacteroidetes	Bacteroidia	Bacteroidales	Bacteroidaceae	Bacteroides
New.CleanUp.ReferenceOTU149860	0.929153	2.32913	0.209779	6.33588	2.36e-10	5.34e-09	Firmicutes	Clostridia	Clostridiales	NA	NA
New.CleanUp.ReferenceOTU313088	1.06597	2.18972	0.189178	6.28888	3.2e-10	7.16e-09	Bacteroidetes	Bacteroidia	Bacteroidales	Bacteroidaceae	Bacteroides
New.CleanUp.ReferenceOTU23990	1.38289	2.43142	0.228113	6.27505	3.5e-10	7.76e-09	Firmicutes	Clostridia	Clostridiales	Lachnospiraceae	NA
214031	3.98577	-1.93961	0.15185	-6.18775	6.1e-10	1.34e-08	Bacteroidetes	Bacteroidia	Bacteroidales	Rikenellaceae	NA
181155	3.85843	-2.06317	0.172781	-6.15331	7.59e-10	1.65e-08	Firmicutes	Clostridia	Clostridiales	Veillonellaceae	Veillonella
819181	21.6618	-1.67601	0.110199	-6.13447	8.54e-10	1.84e-08	Firmicutes	Clostridia	Clostridiales	Ruminococcaceae	NA
581079	6.42254	-1.91069	0.150678	-6.04397	1.5e-09	3.22e-08	Firmicutes	Clostridia	Clostridiales	Ruminococcaceae	Oscillospira
New.ReferenceOTU1012	1.4204	1.95516	0.158567	6.02372	1.7e-09	3.61e-08	Bacteroidetes	Bacteroidia	Bacteroidales	Bacteroidaceae	Bacteroides
New.ReferenceOTU1312	12.6515	1.79351	0.131929	6.01472	1.8e-09	3.79e-08	Firmicutes	Clostridia	Clostridiales	Lachnospiraceae	Lachnospira
183619	4.58186	1.73273	0.125169	5.85392	4.8e-09	1e-07	Bacteroidetes	Bacteroidia	Bacteroidales	Bacteroidaceae	Bacteroides
586525	1.96033	-2.13668	0.195464	-5.81532	6.05e-09	1.25e-07	Firmicutes	Clostridia	Clostridiales	Ruminococcaceae	NA
337511	1.55843	-1.95308	0.164918	-5.77911	7.51e-09	1.54e-07	Firmicutes	Clostridia	Clostridiales	Clostridiaceae	NA
569244	28.356	-1.90808	0.157635	-5.76065	8.38e-09	1.7e-07	Tenericutes	Mollicutes	RF39	NA	NA
New.ReferenceOTU1331	1.73431	1.89489	0.155452	5.75671	8.58e-09	1.73e-07	Bacteroidetes	Bacteroidia	Bacteroidales	Bacteroidaceae	Bacteroides
362846	1.1295	2.01399	0.176811	5.73486	9.76e-09	1.95e-07	Firmicutes	Clostridia	Clostridiales	Lachnospiraceae	NA
787709	0.705043	-2.27067	0.222097	-5.72126	1.06e-08	2.09e-07	Actinobacteria	Actinobacteria	Actinomycetales	Actinomycetaceae	Actinomyces
191547	0.631541	2.19779	0.211428	5.66523	1.47e-08	2.88e-07	Firmicutes	Clostridia	Clostridiales	Ruminococcaceae	NA
New.ReferenceOTU250	3.56039	1.96924	0.171245	5.65994	1.51e-08	2.95e-07	Firmicutes	Clostridia	Clostridiales	Lachnospiraceae	NA
New.ReferenceOTU1129	3.29403	1.83561	0.14809	5.64259	1.68e-08	3.23e-07	Bacteroidetes	Bacteroidia	Bacteroidales	Bacteroidaceae	Bacteroides
369182	9.04442	-1.67344	0.11977	-5.62278	1.88e-08	3.6e-07	Firmicutes	Clostridia	Clostridiales	Lachnospiraceae	NA
420168	2.58268	-1.89562	0.159855	-5.60267	2.11e-08	4.01e-07	Firmicutes	Clostridia	Clostridiales	Ruminococcaceae	Oscillospira
176785	2.05787	-1.88434	0.159478	-5.54521	2.94e-08	5.53e-07	Firmicutes	Clostridia	Clostridiales	Ruminococcaceae	Oscillospira
New.CleanUp.ReferenceOTU212135	0.634683	2.07125	0.195416	5.48192	4.21e-08	7.87e-07	Bacteroidetes	Bacteroidia	Bacteroidales	Bacteroidaceae	Bacteroides
358483	2.13241	-1.71644	0.131929	-5.43053	5.62e-08	1.04e-06	Firmicutes	Clostridia	Clostridiales	Lachnospiraceae	NA
198521	2.54174	1.7732	0.145334	5.32016	1.04e-07	1.91e-06	Firmicutes	Clostridia	Clostridiales	Lachnospiraceae	NA
589071	743.708	-1.39365	0.0743505	-5.29457	1.19e-07	2.18e-06	Bacteroidetes	Bacteroidia	Bacteroidales	Bacteroidaceae	Bacteroides
533373	739.653	-1.86741	0.164113	-5.28543	1.25e-07	2.27e-06	Bacteroidetes	Bacteroidia	Bacteroidales	Bacteroidaceae	Bacteroides
304973	0.94395	-1.89371	0.169234	-5.2809	1.29e-07	2.31e-06	Firmicutes	Clostridia	Clostridiales	Ruminococcaceae	Oscillospira
540862	0.887202	-2.00566	0.191039	-5.26419	1.41e-07	2.51e-06	Firmicutes	Clostridia	Clostridiales	Ruminococcaceae	NA
New.ReferenceOTU760	3.46186	-1.81541	0.155026	-5.25979	1.44e-07	2.54e-06	Firmicutes	Clostridia	Clostridiales	NA	NA
3667183	1.08363	2.08308	0.205886	5.26059	1.44e-07	2.54e-06	Bacteroidetes	Bacteroidia	Bacteroidales	Bacteroidaceae	Bacteroides
New.ReferenceOTU889	2.21234	-1.92079	0.177684	-5.18217	2.19e-07	3.83e-06	Firmicutes	Clostridia	Clostridiales	NA	NA
New.ReferenceOTU599	0.76453	2.1095	0.215019	5.16002	2.47e-07	4.28e-06	Firmicutes	Clostridia	Clostridiales	Lachnospiraceae	Roseburia
360015	10.1868	-2.10232	0.214692	-5.13444	2.83e-07	4.84e-06	Firmicutes	Clostridia	Clostridiales	Lachnospiraceae	[Ruminococcus]
366633	1.25655	-1.9096	0.177136	-5.13501	2.82e-07	4.84e-06	Firmicutes	Clostridia	Clostridiales	Ruminococcaceae	NA
245022	287.117	-2.07281	0.209101	-5.13056	2.89e-07	4.9e-06	Bacteroidetes	Bacteroidia	Bacteroidales	Prevotellaceae	Prevotella
New.ReferenceOTU1233	2.58414	1.71437	0.139944	5.10466	3.31e-07	5.58e-06	Bacteroidetes	Bacteroidia	Bacteroidales	Bacteroidaceae	Bacteroides
176604	1.10654	1.93131	0.18271	5.0972	3.45e-07	5.77e-06	Firmicutes	Clostridia	Clostridiales	Lachnospiraceae	NA
New.ReferenceOTU1282	4.11269	1.69875	0.137717	5.07383	3.9e-07	6.48e-06	Bacteroidetes	Bacteroidia	Bacteroidales	Bacteroidaceae	Bacteroides
New.ReferenceOTU210	0.914974	1.99845	0.197621	5.05233	4.36e-07	7.2e-06	Firmicutes	Clostridia	Clostridiales	Lachnospiraceae	NA
355291	100.985	-1.36996	0.0737287	-5.01784	5.23e-07	8.56e-06	Bacteroidetes	Bacteroidia	Bacteroidales	Bacteroidaceae	Bacteroides
4331760	1.90221	-1.80057	0.159826	-5.00897	5.47e-07	8.9e-06	Bacteroidetes	Bacteroidia	Bacteroidales	Rikenellaceae	NA
New.CleanUp.ReferenceOTU229596	1.00541	2.16727	0.234249	4.983	6.26e-07	1.01e-05	Firmicutes	Clostridia	Clostridiales	Lachnospiraceae	Lachnospira
New.CleanUp.ReferenceOTU43397	0.734635	1.97635	0.201336	4.84937	1.24e-06	1.99e-05	Bacteroidetes	Bacteroidia	Bacteroidales	Bacteroidaceae	Bacteroides
New.ReferenceOTU995	39.4846	-1.50614	0.10447	-4.84486	1.27e-06	2.02e-05	Firmicutes	Bacilli	Turicibacterales	Turicibacteraceae	Turicibacter
New.CleanUp.ReferenceOTU13187	1.16102	1.77048	0.159278	4.83732	1.32e-06	2.08e-05	Bacteroidetes	Bacteroidia	Bacteroidales	Bacteroidaceae	Bacteroides
197111	29.4412	-1.53123	0.110891	-4.79052	1.66e-06	2.62e-05	Firmicutes	Clostridia	Clostridiales	Ruminococcaceae	Oscillospira
326626	177.777	-2.45146	0.305491	-4.75124	2.02e-06	3.16e-05	Bacteroidetes	Bacteroidia	Bacteroidales	Bacteroidaceae	Bacteroides
New.ReferenceOTU225	0.879002	1.81534	0.174448	4.67379	2.96e-06	4.59e-05	Bacteroidetes	Bacteroidia	Bacteroidales	Bacteroidaceae	Bacteroides
199761	0.467832	2.09785	0.235779	4.6563	3.22e-06	4.97e-05	Firmicutes	Clostridia	Clostridiales	Ruminococcaceae	NA
New.CleanUp.ReferenceOTU204006	1.03548	1.83069	0.178964	4.64166	3.46e-06	5.3e-05	Bacteroidetes	Bacteroidia	Bacteroidales	Bacteroidaceae	Bacteroides
New.CleanUp.ReferenceOTU170464	0.965271	1.85956	0.193135	4.45057	8.56e-06	0.000130387	Firmicutes	Clostridia	Clostridiales	NA	NA
363731	33.8637	-2.00746	0.226706	-4.44391	8.83e-06	0.000133632	Verrucomicrobia	Verrucomicrobiae	Verrucomicrobiales	Verrucomicrobiaceae	Akkermansia
361556	9.46212	1.5823	0.131254	4.43646	9.14e-06	0.000137462	Firmicutes	Clostridia	Clostridiales	Lachnospiraceae	NA
344804	62.0683	-1.72556	0.163957	-4.4253	9.63e-06	0.000143858	Firmicutes	Clostridia	Clostridiales	Lachnospiraceae	Coprococcus
191660	0.611794	1.8992	0.203876	4.41052	1.03e-05	0.000153074	Firmicutes	Clostridia	Clostridiales	Ruminococcaceae	NA
546876	56.955	-1.40998	0.0943174	-4.34678	1.38e-05	0.000203798	Firmicutes	Clostridia	Clostridiales	Lachnospiraceae	Blautia
New.CleanUp.ReferenceOTU284082	0.564293	1.94527	0.217709	4.34191	1.41e-05	0.000207077	Bacteroidetes	Bacteroidia	Bacteroidales	Bacteroidaceae	Bacteroides
580008	50.6176	-1.43368	0.100425	-4.31843	1.57e-05	0.000228744	Firmicutes	Erysipelotrichi	Erysipelotrichales	Erysipelotrichaceae	NA
New.CleanUp.ReferenceOTU243166	4.678	1.83139	0.192571	4.31729	1.58e-05	0.000228744	Bacteroidetes	Bacteroidia	Bacteroidales	Bacteroidaceae	Bacteroides
317048	4.24227	1.45441	0.106127	4.28176	1.85e-05	0.000266894	Firmicutes	Clostridia	Clostridiales	Lachnospiraceae	NA
354461	3.12296	-1.52612	0.122945	-4.27935	1.87e-05	0.000268176	Firmicutes	Clostridia	Clostridiales	Lachnospiraceae	NA
518743	0.993612	-1.92247	0.21568	-4.27704	1.89e-05	0.000269344	Firmicutes	Clostridia	Clostridiales	Veillonellaceae	Veillonella
302746	13.4363	1.4229	0.0991117	4.26688	1.98e-05	0.000280225	Firmicutes	Clostridia	Clostridiales	Lachnospiraceae	NA
363400	86.4106	-1.35931	0.0842708	-4.26373	2.01e-05	0.000282533	Firmicutes	Clostridia	Clostridiales	Lachnospiraceae	NA
186049	0.483137	2.00292	0.238948	4.19724	2.7e-05	0.000377469	Firmicutes	Clostridia	Clostridiales	Lachnospiraceae	NA
3318103	0.759668	1.78392	0.190608	4.11275	3.91e-05	0.000543016	Firmicutes	Clostridia	Clostridiales	Lachnospiraceae	NA
804526	9.37318	-1.38804	0.0948446	-4.09127	4.29e-05	0.000592387	Firmicutes	Clostridia	Clostridiales	Lachnospiraceae	Coprococcus
New.ReferenceOTU1156	0.883288	1.82196	0.202895	4.05114	5.1e-05	0.000699715	Bacteroidetes	Bacteroidia	Bacteroidales	Bacteroidaceae	Bacteroides
New.CleanUp.ReferenceOTU172097	0.934992	1.80275	0.198709	4.03983	5.35e-05	0.000730098	Bacteroidetes	Bacteroidia	Bacteroidales	Bacteroidaceae	Bacteroides
New.ReferenceOTU562	3.60728	-1.57068	0.141369	-4.0368	5.42e-05	0.000735372	Bacteroidetes	Bacteroidia	Bacteroidales	Bacteroidaceae	Bacteroides
New.ReferenceOTU580	1.94734	1.59061	0.146705	4.02586	5.68e-05	0.000766041	Firmicutes	Clostridia	Clostridiales	Lachnospiraceae	NA
197761	0.450528	2.00719	0.251833	3.99944	6.35e-05	0.000851944	Firmicutes	Clostridia	Clostridiales	Ruminococcaceae	NA
New.ReferenceOTU1040	3.60263	1.7107	0.177989	3.99296	6.53e-05	0.000870653	Bacteroidetes	Bacteroidia	Bacteroidales	Bacteroidaceae	Bacteroides
342427	2.41662	-1.74164	0.18603	-3.98668	6.7e-05	0.000889029	Firmicutes	Clostridia	Clostridiales	Veillonellaceae	Veillonella
341920	0.795343	1.74828	0.188663	3.96621	7.3e-05	0.00096353	Firmicutes	Clostridia	Clostridiales	Ruminococcaceae	Faecalibacterium
New.ReferenceOTU569	0.619323	1.93129	0.235166	3.96014	7.49e-05	0.000982871	Bacteroidetes	Bacteroidia	Bacteroidales	Bacteroidaceae	Bacteroides
368698	46.2815	-1.40882	0.103602	-3.94607	7.94e-05	0.00103671	Firmicutes	Clostridia	Clostridiales	Lachnospiraceae	NA
New.CleanUp.ReferenceOTU207737	0.508226	1.84838	0.215671	3.93369	8.37e-05	0.00108566	Firmicutes	Clostridia	Clostridiales	Lachnospiraceae	Roseburia
581201	4.0969	-1.59278	0.152711	-3.88171	0.000103726	0.00133885	Firmicutes	Clostridia	Clostridiales	Ruminococcaceae	NA
New.CleanUp.ReferenceOTU303588	0.795979	1.70738	0.182612	3.87367	0.000107208	0.00137632	Bacteroidetes	Bacteroidia	Bacteroidales	Bacteroidaceae	Bacteroides
1078587	167.368	-1.32935	0.0856302	-3.84621	0.000119961	0.00153176	Firmicutes	Clostridia	Clostridiales	Lachnospiraceae	Blautia
New.ReferenceOTU864	0.46318	1.84301	0.220287	3.8269	0.000129768	0.00164813	Firmicutes	Clostridia	Clostridiales	Lachnospiraceae	NA
7366	4.08335	-1.56202	0.147269	-3.81626	0.000135492	0.00171167	Proteobacteria	Betaproteobacteria	Burkholderiales	Oxalobacteraceae	Oxalobacter
New.CleanUp.ReferenceOTU84317	0.933813	1.81003	0.213836	3.78809	0.000151808	0.00190764	Firmicutes	Clostridia	Clostridiales	Lachnospiraceae	Blautia
184561	0.931828	1.6926	0.183354	3.77741	0.000158468	0.00198085	Firmicutes	Clostridia	Clostridiales	Lachnospiraceae	Blautia
New.CleanUp.ReferenceOTU316694	0.752242	1.78029	0.207235	3.76523	0.000166399	0.00206909	Firmicutes	Clostridia	Clostridiales	Lachnospiraceae	NA
1749079	3.59955	1.40655	0.108274	3.75484	0.000173449	0.00214553	Bacteroidetes	Bacteroidia	Bacteroidales	Bacteroidaceae	Bacteroides
189866	1.00214	1.69644	0.186107	3.74213	0.000182467	0.00224539	Firmicutes	Clostridia	Clostridiales	Lachnospiraceae	Blautia
New.ReferenceOTU929	3.056	1.67318	0.18324	3.67375	0.000239021	0.00292616	Bacteroidetes	Bacteroidia	Bacteroidales	Bacteroidaceae	Bacteroides
New.ReferenceOTU1248	7.45286	1.53169	0.14587	3.645	0.000267395	0.00325674	Firmicutes	Clostridia	Clostridiales	Lachnospiraceae	NA
300855	2.38205	-1.52271	0.144703	-3.61231	0.000303482	0.00367739	Firmicutes	Clostridia	Clostridiales	Clostridiaceae	NA
New.ReferenceOTU40	1.12213	1.59189	0.164186	3.605	0.000312151	0.00376324	Firmicutes	Clostridia	Clostridiales	Ruminococcaceae	Faecalibacterium
New.CleanUp.ReferenceOTU268128	1.17791	1.73696	0.205217	3.59114	0.000329233	0.00394913	Bacteroidetes	Bacteroidia	Bacteroidales	Bacteroidaceae	Bacteroides
New.ReferenceOTU291	2.00851	1.57978	0.162455	3.56889	0.000358502	0.0042786	Firmicutes	Clostridia	Clostridiales	Lachnospiraceae	Lachnospira
New.ReferenceOTU490	2.02163	1.61153	0.172538	3.54431	0.000393645	0.00467454	Firmicutes	Clostridia	Clostridiales	Ruminococcaceae	NA
352852	52.2367	1.49683	0.141004	3.52355	0.000425802	0.00503124	Firmicutes	Clostridia	Clostridiales	Lachnospiraceae	NA
196787	2.96515	1.47026	0.134108	3.50656	0.000453946	0.00533724	Firmicutes	Clostridia	Clostridiales	Ruminococcaceae	NA
New.CleanUp.ReferenceOTU209817	1.08793	1.62671	0.179672	3.48808	0.000486506	0.00569188	Firmicutes	Clostridia	Clostridiales	Lachnospiraceae	Roseburia
New.ReferenceOTU379	1.49485	1.66488	0.19204	3.46223	0.000535728	0.00623703	Bacteroidetes	Bacteroidia	Bacteroidales	Bacteroidaceae	Bacteroides
New.CleanUp.ReferenceOTU90934	2.81413	1.59601	0.17318	3.44157	0.000578346	0.00670035	Bacteroidetes	Bacteroidia	Bacteroidales	Bacteroidaceae	Bacteroides
4232045	0.771731	1.65889	0.191915	3.43321	0.000596476	0.00687685	Bacteroidetes	Bacteroidia	Bacteroidales	Bacteroidaceae	Bacteroides
New.CleanUp.ReferenceOTU205455	0.76183	1.62937	0.183575	3.42842	0.000607109	0.00696562	Bacteroidetes	Bacteroidia	Bacteroidales	Bacteroidaceae	Bacteroides
New.ReferenceOTU1350	6.79982	1.42139	0.123527	3.41136	0.000646389	0.00738065	Firmicutes	Clostridia	Clostridiales	Lachnospiraceae	Lachnospira
336890	9.08297	-1.45328	0.132998	-3.40816	0.000654036	0.00743223	Firmicutes	Clostridia	Clostridiales	Ruminococcaceae	NA
560336	27.0632	1.27887	0.0826622	3.37362	0.000741864	0.00839012	Bacteroidetes	Bacteroidia	Bacteroidales	Bacteroidaceae	Bacteroides
New.CleanUp.ReferenceOTU11466	0.463327	1.78082	0.231547	3.37219	0.000745739	0.00839398	Bacteroidetes	Bacteroidia	Bacteroidales	Bacteroidaceae	Bacteroides
New.CleanUp.ReferenceOTU288187	0.8638	1.72534	0.216515	3.35006	0.000807952	0.00905135	Firmicutes	Clostridia	Clostridiales	Lachnospiraceae	Roseburia
361845	4.38432	-1.41123	0.123032	-3.34246	0.000830383	0.00925897	Firmicutes	Clostridia	Clostridiales	Lachnospiraceae	NA
198814	1.20057	-1.65748	0.196911	-3.33896	0.000840917	0.00933261	Firmicutes	Clostridia	Clostridiales	Ruminococcaceae	Oscillospira
593043	52.5363	-1.97651	0.293166	-3.33093	0.000865568	0.0095615	Verrucomicrobia	Verrucomicrobiae	Verrucomicrobiales	Verrucomicrobiaceae	Akkermansia
865469	230.286	-1.51818	0.157841	-3.28293	0.00102735	0.0112961	Proteobacteria	Gammaproteobacteria	Pasteurellales	Pasteurellaceae	Haemophilus
720944	1.97836	-1.55624	0.170051	-3.27104	0.00107153	0.0117276	Firmicutes	Clostridia	Clostridiales	Ruminococcaceae	Oscillospira
362991	5.84066	-1.61283	0.187992	-3.25985	0.0011147	0.0121441	Firmicutes	Clostridia	Clostridiales	Ruminococcaceae	Ruminococcus
365634	22.4695	-1.31363	0.0962941	-3.25698	0.00112605	0.0122117	Firmicutes	Clostridia	Clostridiales	Lachnospiraceae	NA
New.CleanUp.ReferenceOTU40867	1.5064	1.6018	0.185486	3.24445	0.00117676	0.0127037	Firmicutes	Clostridia	Clostridiales	NA	NA
323818	5.43068	-1.48357	0.149145	-3.24231	0.00118564	0.0127416	Firmicutes	Clostridia	Clostridiales	NA	NA
953855	230.96	-1.29224	0.0903768	-3.2336	0.00122242	0.0130777	Bacteroidetes	Bacteroidia	Bacteroidales	Bacteroidaceae	Bacteroides
357046	74.232	-1.35277	0.109579	-3.21934	0.00128485	0.0136839	Bacteroidetes	Bacteroidia	Bacteroidales	Rikenellaceae	NA
New.ReferenceOTU260	2.69575	1.5876	0.184122	3.19136	0.00141604	0.0150138	Firmicutes	Clostridia	Clostridiales	Lachnospiraceae	Lachnospira
356360	0.945055	1.56006	0.179299	3.1236	0.00178652	0.0188578	Firmicutes	Clostridia	Clostridiales	Lachnospiraceae	NA
New.ReferenceOTU848	105.351	1.26727	0.0858286	3.11398	0.00184582	0.0193975	Bacteroidetes	Bacteroidia	Bacteroidales	Bacteroidaceae	Bacteroides
276149	2.20033	-1.49494	0.159827	-3.0967	0.00195689	0.0204741	Bacteroidetes	Bacteroidia	Bacteroidales	Porphyromonadaceae	Parabacteroides
849440	4.669	-1.68846	0.222719	-3.09117	0.00199369	0.0207676	Euryarchaeota	Methanobacteria	Methanobacteriales	Methanobacteriaceae	Methanobrevibacter
348009	19.9453	-1.35007	0.113636	-3.08064	0.00206559	0.0214226	Firmicutes	Clostridia	Clostridiales	Ruminococcaceae	Oscillospira
New.CleanUp.ReferenceOTU170923	0.391004	1.79698	0.260342	3.06127	0.00220397	0.0227584	Firmicutes	Clostridia	Clostridiales	Lachnospiraceae	Lachnobacterium
1944498	9.17979	1.37862	0.124043	3.05235	0.00227059	0.0232442	Bacteroidetes	Bacteroidia	Bacteroidales	Bacteroidaceae	Bacteroides
New.ReferenceOTU1228	1.45999	1.60955	0.199662	3.05291	0.00226636	0.0232442	Firmicutes	Clostridia	Clostridiales	NA	NA
New.ReferenceOTU626	1.0205	1.51629	0.17168	3.0073	0.00263578	0.0268669	Firmicutes	Clostridia	Clostridiales	Lachnospiraceae	NA
189960	1.62204	-1.46229	0.154247	-2.9971	0.00272565	0.0276641	Bacteroidetes	Bacteroidia	Bacteroidales	[Barnesiellaceae]	NA
842596	4.65539	-1.30332	0.101998	-2.97375	0.00294183	0.0297313	Firmicutes	Clostridia	Clostridiales	Lachnospiraceae	Coprococcus
New.CleanUp.ReferenceOTU212071	0.614292	1.60946	0.205077	2.97183	0.00296031	0.0297913	Bacteroidetes	Bacteroidia	Bacteroidales	Bacteroidaceae	Bacteroides
206887	4.70608	-1.56393	0.190227	-2.96453	0.00303148	0.0302511	Firmicutes	Clostridia	Clostridiales	Lachnospiraceae	[Ruminococcus]
310886	3.75255	-1.42516	0.143403	-2.9648	0.00302881	0.0302511	Firmicutes	Clostridia	Clostridiales	Ruminococcaceae	Oscillospira
321735	3.9598	-1.50566	0.170878	-2.9592	0.00308438	0.0306503	Bacteroidetes	Bacteroidia	Bacteroidales	S24-7	NA
New.ReferenceOTU281	0.476468	1.79724	0.2697	2.95603	0.00311622	0.0308376	Firmicutes	Clostridia	Clostridiales	Lachnospiraceae	NA
New.CleanUp.ReferenceOTU20757	0.924972	1.57734	0.198086	2.9146	0.00356142	0.035097	Bacteroidetes	Bacteroidia	Bacteroidales	Bacteroidaceae	Bacteroides
404292	7.64162	-1.36369	0.12491	-2.91159	0.00359595	0.0352909	Firmicutes	Clostridia	Clostridiales	Lachnospiraceae	Blautia
452592	119.025	-1.34659	0.120986	-2.86473	0.00417366	0.040792	Firmicutes	Clostridia	Clostridiales	NA	NA
192347	46.2971	-1.646	0.226392	-2.85347	0.00432451	0.0420931	Firmicutes	Clostridia	Clostridiales	Ruminococcaceae	NA
214036	2.42065	-1.54332	0.190872	-2.84651	0.00442016	0.0426743	Firmicutes	Clostridia	Clostridiales	[Mogibacteriaceae]	NA
2979308	1.54767	-1.74584	0.26194	-2.84736	0.00440832	0.0426743	Firmicutes	Clostridia	Clostridiales	Ruminococcaceae	Ruminococcus
189292	4.28029	1.5488	0.194052	2.82812	0.00468227	0.0450218	Firmicutes	Clostridia	Clostridiales	NA	NA
350256	1.02477	-1.57112	0.202527	-2.81998	0.0048026	0.0459927	Firmicutes	Clostridia	Clostridiales	Ruminococcaceae	Oscillospira
